# Supplementary material for: Immune Responses to SARS-CoV-2 Variants WT and XBB.1.9: Assessing Vulnerabilities and Preparedness
Source: Vaccines (Basel). 2025 Nov 16;13(11):1167. doi: 10.3390/vaccines13111167 (PMC12656813; doi:10.3390/vaccines13111167)
Supplement: Supplementary file 1 [file vaccines-13-01167-s001.zip]

Archive with 1 entries (1 files):
- vaccines-3927927-supplementary.pdf
